# Supplementary material for: Persistent Homology Analysis of the Microstructure of Laser-Powder-Bed-Fused Al–12Si Alloy
Source: Materials (Basel). 2023 Nov 18;16(22):7228. doi: 10.3390/ma16227228 (PMC10673303; doi:10.3390/ma16227228)
Supplement: Supplementary file 1 [file materials-16-07228-s001.zip]

Archive with 1 entries (1 files):
- materials-2691944-supplementary.pdf
